# Supplementary material for: Learning from small data: Classifying sex from retinal images via deep learning
Source: PLoS One. 2023 Aug 3;18(8):e0289211. doi: 10.1371/journal.pone.0289211 (PMC10399793; doi:10.1371/journal.pone.0289211)
Supplement: S1 File — (ZIP) [file pone.0289211.s001.zip › berk2023learning_supp.tex]

% Template for PLoS
% Version 3.5 March 2018
%
% % % % % % % % % % % % % % % % % % % % % %
%
% -- IMPORTANT NOTE
%
% This template contains comments intended 
% to minimize problems and delays during our production 
% process. Please follow the template instructions
% whenever possible.
%
% % % % % % % % % % % % % % % % % % % % % % % 
%
% Once your paper is accepted for publication, 
% PLEASE REMOVE ALL TRACKED CHANGES in this file 
% and leave only the final text of your manuscript. 
% PLOS recommends the use of latexdiff to track changes during review, as this will help to maintain a clean tex file.
% Visit https://www.ctan.org/pkg/latexdiff?lang=en for info or contact us at latex@plos.org.
%
%
% There are no restrictions on package use within the LaTeX files except that 
% no packages listed in the template may be deleted.
%
% Please do not include colors or graphics in the text.
%
% The manuscript LaTeX source should be contained within a single file (do not use \input, \externaldocument, or similar commands).
%
% % % % % % % % % % % % % % % % % % % % % % %
%
% -- FIGURES AND TABLES
%
% Please include tables/figure captions directly after the paragraph where they are first cited in the text.
%
% DO NOT INCLUDE GRAPHICS IN YOUR MANUSCRIPT
% - Figures should be uploaded separately from your manuscript file. 
% - Figures generated using LaTeX should be extracted and removed from the PDF before submission. 
% - Figures containing multiple panels/subfigures must be combined into one image file before submission.
% For figure citations, please use "Fig" instead of "Figure".
% See http://journals.plos.org/plosone/s/figures for PLOS figure guidelines.
%
% Tables should be cell-based and may not contain:
% - spacing/line breaks within cells to alter layout or alignment
% - do not nest tabular environments (no tabular environments within tabular environments)
% - no graphics or colored text (cell background color/shading OK)
% See http://journals.plos.org/plosone/s/tables for table guidelines.
%
% For tables that exceed the width of the text column, use the adjustwidth environment as illustrated in the example table in text below.
%
% % % % % % % % % % % % % % % % % % % % % % % %
%
% -- EQUATIONS, MATH SYMBOLS, SUBSCRIPTS, AND SUPERSCRIPTS
%
% IMPORTANT
% Below are a few tips to help format your equations and other special characters according to our specifications. For more tips to help reduce the possibility of formatting errors during conversion, please see our LaTeX guidelines at http://journals.plos.org/plosone/s/latex
%
% For inline equations, please be sure to include all portions of an equation in the math environment.  For example, x$^2$ is incorrect; this should be formatted as $x^2$ (or $\mathrm{x}^2$ if the romanized font is desired).
%
% Do not include text that is not math in the math environment. For example, CO2 should be written as CO\textsubscript{2} instead of CO$_2$.
%
% Please add line breaks to long display equations when possible in order to fit size of the column. 
%
% For inline equations, please do not include punctuation (commas, etc) within the math environment unless this is part of the equation.
%
% When adding superscript or subscripts outside of brackets/braces, please group using {}.  For example, change "[U(D,E,\gamma)]^2" to "{[U(D,E,\gamma)]}^2". 
%
% Do not use \cal for caligraphic font.  Instead, use \mathcal{}
%
% % % % % % % % % % % % % % % % % % % % % % % % 
%
% Please contact latex@plos.org with any questions.
%
% % % % % % % % % % % % % % % % % % % % % % % %

\documentclass[10pt,letterpaper]{article}
\usepackage[top=0.85in,left=2.75in,footskip=0.75in]{geometry}

% amsmath and amssymb packages, useful for mathematical formulas and symbols
\usepackage{amsmath,amssymb}

% Use adjustwidth environment to exceed column width (see example table in text)
\usepackage{changepage}

% Use Unicode characters when possible
\usepackage[utf8x]{inputenc}

% textcomp package and marvosym package for additional characters
\usepackage{textcomp,marvosym}

% cite package, to clean up citations in the main text. Do not remove.
\usepackage{cite}

% color can be used to apply background shading to table cells only
\usepackage[table]{xcolor}

% Use nameref to cite supporting information files (see Supporting Information section for more info)
\definecolor{linkcolor}{HTML}{005075}
\usepackage[colorlinks = true, linkcolor = linkcolor, urlcolor=linkcolor, citecolor = linkcolor]{hyperref}
\usepackage{nameref}

% line numbers
\usepackage[right]{lineno}

% ligatures disabled
\usepackage{microtype}
\DisableLigatures[f]{encoding = *, family = * }

% array package and thick rules for tables
\usepackage{array}

% create "+" rule type for thick vertical lines
\newcolumntype{+}{!{\vrule width 2pt}}

% create \thickcline for thick horizontal lines of variable length
\newlength\savedwidth
\newcommand\thickcline[1]{%
  \noalign{\global\savedwidth\arrayrulewidth\global\arrayrulewidth 2pt}%
  \cline{#1}%
  \noalign{\vskip\arrayrulewidth}%
  \noalign{\global\arrayrulewidth\savedwidth}%
}

% \thickhline command for thick horizontal lines that span the table
\newcommand\thickhline{\noalign{\global\savedwidth\arrayrulewidth\global\arrayrulewidth 2pt}%
\hline
\noalign{\global\arrayrulewidth\savedwidth}}


% Remove comment for double spacing
%\usepackage{setspace} 
%\doublespacing

% Text layout
\raggedright
\setlength{\parindent}{0.5cm}
\textwidth 5.25in 
\textheight 8.75in

% Bold the 'Figure #' in the caption and separate it from the title/caption with a period
% Captions will be left justified
\usepackage[aboveskip=1pt,labelfont=bf,labelsep=period,justification=raggedright,singlelinecheck=off]{caption}
\renewcommand{\figurename}{Fig}

% Use the PLoS provided BiBTeX style
\usepackage[numbers,sort,compress]{natbib}
\bibliographystyle{newplos2015}

% Remove brackets from numbering in List of References
\makeatletter
\renewcommand{\@biblabel}[1]{\quad#1.}
\makeatother


% Header and Footer with logo
\usepackage{lastpage,fancyhdr,graphicx}
\usepackage{epstopdf}
%\pagestyle{myheadings}
\pagestyle{fancy}
\fancyhf{}
%\setlength{\headheight}{27.023pt}
%\lhead{\includegraphics[width=2.0in]{PLOS-submission.eps}}
\rfoot{\thepage/\pageref{LastPage}}
\renewcommand{\headrulewidth}{0pt}
\renewcommand{\footrule}{\hrule height 2pt \vspace{2mm}}
\fancyheadoffset[L]{2.25in}
\fancyfootoffset[L]{2.25in}
\lfoot{\today}


%% My imported packages
\usepackage[bb=boondox]{mathalfa}
\usepackage{booktabs}
\usepackage{multicol}
\usepackage{multirow}
\usepackage{subcaption}


%% Include all macros below

\newcommand{\lorem}{{\bf LOREM}}
\newcommand{\ipsum}{{\bf IPSUM}}

\newcommand{\edit}[1]{{\color{orange}{#1}}}
\newcommand{\AaronComment}[1]{{\color{blue}{(#1)}}}
\newcommand{\ie}{\emph{i.\@e.\@,~}}      
\newcommand{\eg}{\emph{e.\@g.\@,~}}      
\newcommand{\etc}{\emph{\textit{etc.\@}}}

\newcommand{\ints}{\ensuremath{\mathbb{Z}}}
\newcommand{\reals}{\ensuremath{\mathbb{R}}}
\renewcommand{\d}{\ensuremath{\,\mathrm{d}}}

\definecolor{LightYellow}{rgb}{1,1,0.88}
\definecolor{LightRed}{rgb}{1,0.88,0.88}

\DeclareMathOperator{\1}{\mathbb{1}}
\DeclareMathOperator{\AUROC}{AUC}
\DeclareMathOperator{\AUC}{AUC}

\makeatletter
% define a macro \Autoref to allow multiple references to be passed to \autoref
\newcommand\Autoref[1]{\@first@ref#1,@}
\def\@throw@dot#1.#2@{#1}% discard everything after the dot
\def\@set@refname#1{%    % set \@refname to autoefname+s using \getrefbykeydefault
  \edef\@tmp{\getrefbykeydefault{#1}{anchor}{}}%
  \xdef\@tmp{\expandafter\@throw@dot\@tmp.@}%
  \ltx@IfUndefined{\@tmp autorefnameplural}%
  {\def\@refname{\@nameuse{\@tmp autorefname}s}}%
  {\def\@refname{\@nameuse{\@tmp autorefnameplural}}}%
}
\def\@first@ref#1,#2{%
  \ifx#2@\autoref{#1}\let\@nextref\@gobble% only one ref, revert to normal \autoref
  \else%
  \@set@refname{#1}%  set \@refname to autoref name
  \@refname~\ref{#1}% add autoefname and first reference
  \let\@nextref\@next@ref% push processing to \@next@ref
  \fi%
  \@nextref#2%
}
\def\@next@ref#1,#2{%
  \ifx#2@ and~\ref{#1}\let\@nextref\@gobble% at end: print and+\ref and stop
  \else, \ref{#1}% print  ,+\ref and continue
  \fi%
  \@nextref#2%
}
\makeatother

\newcommand{\revision}[1]{\textcolor{blue}{#1}}
\newcommand{\new}{\marginpar[new]{new}}

\makeatletter{}
\renewcommand\thefigure{S\@arabic\c@figure}
\makeatother{}

\usepackage{xr}
\makeatletter
\newcommand*{\addFileDependency}[1]{% argument=file name and extension
  \typeout{(#1)}
  \@addtofilelist{#1}
  \IfFileExists{#1}{}{\typeout{No file #1.}}
}
\makeatother

\newcommand*{\myexternaldocument}[1]{%
    \externaldocument{#1}%
    \addFileDependency{#1.tex}%
    \addFileDependency{#1.aux}%
}
\myexternaldocument{berk2023learning}

\begin{document}


\vspace*{0.2in}

% Title must be 250 characters or less.
\begin{flushleft}
{\Large
  \textbf\newline{Supporting information: Learning from small data: Classifying sex from retinal images via deep learning} % Please use "sentence case" for title and headings (capitalize only the first word in a title (or heading), the first word in a subtitle (or subheading), and any proper nouns).
}
\newline
% Insert author names, affiliations and corresponding author email (do not include titles, positions, or degrees).
\\
Aaron Berk\textsuperscript{1*},
Gulcenur Ozturan\textsuperscript{2},
Parsa Delavari\textsuperscript{2}
David Maberley\textsuperscript{3},
\"Ozg\"ur Y{\i}lmaz\textsuperscript{4},
Ipek Oruc\textsuperscript{2}
\\
\bigskip
\textbf{1} Department of Mathematics \& Statistics, McGill University, Montr\'eal, Canada
\\
\textbf{2} Department of Ophthalmology and Visual Sciences, University of British Columbia, Vancouver, Canada
\\
\textbf{3} Department of Ophthalmology, University of Ottawa, Ottawa, Canada
\\
\textbf{4} Department of Mathematics, University of British Columbia, Vancouver, Canada
\\
\bigskip

% Insert additional author notes using the symbols described below. Insert symbol callouts after author names as necessary.
% 
% Remove or comment out the author notes below if they aren't used.
%
% Primary Equal Contribution Note
% \Yinyang These authors contributed equally to this work.

% Additional Equal Contribution Note
% Also use this double-dagger symbol for special authorship notes, such as senior authorship.
% \ddag These authors also contributed equally to this work.

% Current address notes
% \textcurrency Current Address: Dept/Program/Center, Institution Name, City, State, Country % change symbol to "\textcurrency a" if more than one current address note
% \textcurrency b Insert second current address 
% \textcurrency c Insert third current address

% Deceased author note
% \dag Deceased

% Group/Consortium Author Note
% \textpilcrow Membership list can be found in the Acknowledgments section.

% Use the asterisk to denote corresponding authorship and provide email address in note below.
* aaron.berk@mcgill.ca

\end{flushleft}


\section*{S1 Methods}
\label{S1_methods}

\subsection*{Neural networks}
\label{S1_neural_networks}

A deep neural network is a highly parametrized function that is useful for
general purpose function approximation. Suppose an unknown ``ground truth''
function $f : \reals^{d} \to \{0, 1\}$ describes a labeling scheme for points
$x \in \reals^{d}$ (\ie $y = F(x)$ is the ``label'' for the point $x$). Further
suppose one obtains several labeled realizations of data from this function:
$\mathcal{S} := \{(x_{1}, y_{1}), \ldots, (x_{n}, y_{n})\}$, where
$y_{i} = F(x_{i})$, $i \in [n]$. It is often desirable to be able to
approximate the function $F$ from the data $\mathcal{S}$, and in several
complex, modern scenarios, the state-of-the-art choice is to train a deep
neural network.

Let $\mathcal{H}$ denote a hypothesis class. For example, $\mathcal{H}$ may
describe a particular deep neural network architecture (or set of
architectures). The goal of training a deep neural network is, given
$\mathcal{S} \subseteq \reals^{d}$, to obtain
$h \in \mathcal{H}, h : \reals^{d} \to [0, 1]$ that approximates well the
action of $F$ on $x_{i}, i \in [n]$. In particular, given a convex function
$\ell : [0, 1] \times \{0, 1\} \to \reals_{+}$, find $h \in H$ so that
$\ell(h(x), y) \ll 1$ for all $(x, y) \in \mathcal{S}$.

\subsection*{Metrics}
\label{S1_metrics}

\subsubsection*{Binary cross-entropy}
\label{S1_bce}


Binary cross-entropy was the metric used to optimize the model --- which is to
say that the ``misfit'' that was approximately minimized during model training,
between model predictions and the true labels associated to each image, was 
binary cross-entropy.


\subsubsection*{Receiver Operating Characteristic}
\label{S1_roc}

Suppose a ``ground truth'' is given by the function
$f : \mathcal{X} \to \{-1, 1\}$. Further, suppose an experimenter develops a
hypothesis for the behaviour of $f$, in the form of a binary classifier
$h: \mathcal{X} \to \{-1, 1\}$. Given a finite subset
$\mathcal{S} \subseteq \mathcal{X}$, define the \textbf{true positive rate} and
\textbf{false positive rate} of the hypothesis on the dataset $\mathcal{S}$ by,
respectively,
\begin{align*}
  \mathrm{tpr}(h, \mathcal{S}) %
  &:= |P|^{-1} \sum_{x \in \mathcal{P}} \1(h(x) = 1)
  &
    \mathrm{fpr}(h, \mathcal{S}) %
  &:= |N|^{-1} \sum_{x \in \mathcal{N}} \1(h(x) = 1)
\end{align*}
Now assume that $h$ comes from a family of hypotheses,
$h_{\theta} : \mathcal{X} \times \Theta \to \{0, 1\}$. For example, perhaps
$h_{\theta}(\cdot) := \1\big(\tilde h(\cdot) > \theta)$ for some
$\tilde h : \mathcal{X} \to [0, 1]$, and $\Theta = [0, 1]$. In this case,
$\tilde h$ outputs a \emph{score} for the point $x$, and $\theta$ acts as a
\emph{threshold}. By a mild abuse of notation, we can define the true positive
rate and false positive rate as functions of the threshold $\theta$:
\begin{align*}
  \mathrm{tpr}(\theta) %
  &:= |P|^{-1} \sum_{x \in \mathcal{P}} \1(h_{\theta}(x) = 1)
  &
    \mathrm{fpr}(\theta) %
  &:= |N|^{-1} \sum_{x \in \mathcal{N}} \1(h_{\theta}(x) = 1)
\end{align*}
The \textbf{receiver operating characteristic} (ROC) of the function $h_{\theta}$ on the dataset $\mathcal{S}$ is given as the 
\begin{align*}
  \mathrm{ROC}(h; \mathcal{S}, \Theta) %
  &:= \{ (\mathrm{fpr}(\theta), \mathrm{tpr}(\theta)) : \theta \in \Theta\}
\end{align*}
We can view $\mathrm{ROC}(h; \mathcal{S}, \Theta)$ as a graph, with the true
positive rate changing as a function of the false positive rate. If $h$ is a
good model for $f$, then the true positive rate and true negative rate are
high. Now, $\mathrm{fpr} = 1 - \mathrm{tnr}$, where $\mathrm{tnr}$ is the true
negative rate. In particular, the true positive rate is high and the false
positive rate is close to zero. Also observe that $\mathrm{tpr}$ is a
monotonically non-decreasing function of $\mathrm{fpr}$. Thus, if $h$ is a good
model for $f$, then the area under the curve of the ROC should be large. To measure this area, we simply integrate as follows:
\begin{align}
  \label{eq:def-auroc}
  \AUC (h; \mathcal{S}) := \int_{0}^{1} \operatorname{tpr}(\operatorname{fpr}^{-1}(\theta)) \d \theta.
\end{align}


\subsection*{Network architecture}
\label{S1_network-architecture}

The network architecture used in this work is modified from a deep residual
network, ResNet-152, originally developed in~\cite{he2016deep}. This network is
composed of \emph{residual units} $\mathcal{H}(x)$, which resemble the
following:
\begin{align*}
  \mathcal{H}(x) := x + \mathcal{F}(x), %
  \quad \text{where} \quad %
  \mathcal{F}(x) %
  := W_{2}\sigma(W_{1} x + b_{1}) + b_{2}. 
\end{align*}
One residual unit may be composed with a subsequent residual unit as
$\tilde{\mathcal{H}}(x) := \mathcal{H}^{2}(\sigma(\mathcal{H}^{1}(x)))$, where,
as above, $\sigma$ is an activation function. In the implementation, there are
typically more than two matrices $W_{i}$ in each unit; the matrices $W_{i}$
typically correspond to a set of convolutions of a fixed filter size (\eg $64$
convolution filters of size $3 \times 3$); and the activation function $\sigma$
is typically \texttt{ReLU}. Moreover, the network may not be entirely composed
of residual units: portions resembling more classical architectures may be used
as well. For example, it is common to append one or more fully connected layers
to a residual network: if $f_{1}, f_{2}$ are fully connected layers, so that
$f_{i}(x) = \tilde W_{i} x + \tilde b$ for $i \in [3]$ where $W_{i}$ and
$b_{i}$ are dense, then it is common to construct a network resembling
\begin{align*}
  \tilde{\mathcal{H}}(x) %
  := (f_{3} \circ f_{2} \circ f_{1} \circ \mathcal{H}^{k}\circ \sigma \circ \cdots %
  \circ \mathcal{H}^{2} \circ \sigma \circ \mathcal{H}^{1})(x). 
\end{align*}
For full implementation details of ResNet-152 we refer the reader
to~\cite{he2016deep} as well as the PyTorch~\cite{paszke2017automatic} source
code for the \texttt{ResNet} class, available in
\texttt{torchvision.models.resnet} available on
\href{https://github.com/pytorch/vision/blob/a91fe7221b55c55dbbc23c23aecf33d470a5c08e/torchvision/models/resnet.py#L119}{GitHub}.


The network architecture was modified from that of~\cite{he2016deep} by removing
the final layer of the network and appending $2$ fully connected layers, with
Dropout. The new layers of the network were randomly initialized according to
PyTorch \texttt{v1.01}~\cite{paszke2017automatic} default settings.


\section*{S1 Choice of loss}
\label{S1_loss}


While training-time binary cross-entropy (BCE) loss monotonically decreases on
the training partition, we observed that validation BCE loss increased for a
majority of the epochs, despite continued improvements on the accuracy and AUC
metrics (see Figures 1--3). To explain this behavior, we examined the output
probabilities of the model throughout the training epochs on ODIR-N. As shown
in~\autoref{fig:odirN_training_histograms}, training samples are not separable
during early epochs but become so: as training progresses the histograms
eventually have disjoint support. Ultimately, training samples are completely
separable and the model returns only probabilities close to zero or one, which
means it is \emph{confident} in its classifications on the training set.
\begin{figure}[h]
  \centering
  \includegraphics[width=\textwidth]{figS1.pdf}
  \caption{The histogram of predicted probabilities for training samples over training epochs: blue denotes female samples (class 0), orange denotes male samples (class 1).}
  \label{fig:odirN_training_histograms}
\end{figure}


Although the model's performance is not as high and the two histograms overlap,
the model insists on confident decisions on the validation partition
(see~\autoref{fig:odirN_validation_histograms}). Indeed, at the end of the
training process, the majority of the predicted probabilities are close to zero
or one. However, in contrast to the training set, some of the probabilities are
predicted incorrectly. By design, confident incorrect classifications incur
exponentially larger BCE loss. We argue, thereby, that the ``disproportionate''
loss incurred by confident incorrect classifications explains the training-time
behavior of the BCE loss on the validation partition.
\begin{figure}[h]
  \centering
  \includegraphics[width=\textwidth]{figS2.pdf}
  \caption{Histograms of predicted probabilities for validation samples,
    stratified by training epoch. Blue denotes female samples (class $0$),
    orange male (class $1$).}
  \label{fig:odirN_validation_histograms}
\end{figure}


In \autoref{fig:conditional-bce-loss}, BCE loss is plotted as a function of
predicted probability when the true label is one (\ie the model's \emph{belief}
that the true label is one). When the true label is predicted by the model with
probability one, the loss is zero, and as the probability decreases, the loss
increases exponentially. The model’s decision boundary is at 0.5 probability, at
which point, the predicted label switches. We can see that loss for
probabilities higher than this threshold (where the model predicts the true
label) is low and negligible. However, by definition of BCE, a much higher
penalty is incurred for incorrectly predicted probabilities, especially
probabilities around zero at which the loss function approaches
infinity. Therefore, although the two histograms
in~\autoref{fig:odirN_validation_histograms} separate during the training
epochs, the incorrect but confident predictions contribute large loss. This
increase in loss is not compensated by additional correct predictions in
progressive epochs; thus, we observe that loss increases for the validation set
during training.
\begin{figure}[h]
  \centering
  \captionsetup[subfigure]{justification=centering}
  \begin{subfigure}[h]{0.45\linewidth}
    \includegraphics[width=\textwidth]{figS3a.pdf}
    \caption{binary cross-entropy loss\label{fig:conditional-bce-loss}}
  \end{subfigure}\hfill
  \begin{subfigure}[h]{0.45\linewidth}
    \includegraphics[width=\textwidth]{figS3b.pdf}
    \caption{balanced loss\label{fig:conditional-balanced-loss}}
  \end{subfigure}
  \vspace{2pt}
  \caption{For each loss function, loss \emph{vs.} belief for class 1 when the
    true label is 1.}
  \label{fig:conditional-loss}
\end{figure}

To test this hypothesis, we trained a model on ODIR-N once with BCE loss and
once with a ``balanced'' cosine loss, as a comparison. When the true label is
one, the balanced loss is defined by
$\mathrm{loss}(p \mid y = 1) := 1 + \cos(\pi p)$, as represented
in~\autoref{fig:conditional-balanced-loss}; analogously,
$\mathrm{loss}(p \mid y = 0) := 1 - \cos(\pi p)$. The methodological details of
these supplementary experiments are identical to those of the main experiments
reported in~\nameref{sec:results-main}. The choice of the new loss function was
arbitrary in the sense that the only constraint be a balanced change in penalty
with respect to ``confidence'' for incorrect and correct decisions. In other
words, an increase in loss due to increased confidence on an incorrect
classification is bounded and comparable to a decrease in loss when incorrect
decisions are replaced with correct ones. % as training epochs progress
As shown in~\autoref{fig:comparison}, validation loss decreased during training
with the new bounded loss, in contrast to training with BCE loss. This occurred
even though the model still learned confident incorrect classifications on the
validation data (see~\autoref{fig:balanced-loss-valid-hist}). In conclusion,
this experiment illustrates that the increasing pattern of validation loss
observed during training can be remedied by replacing BCE loss with another.
\begin{figure}[h]
  \centering
  \captionsetup[subfigure]{justification=centering}
  \begin{subfigure}[h]{0.45\linewidth}
    \includegraphics[width=\textwidth]{figS4a.pdf}
    \caption{training\label{fig:comparison-train}}
  \end{subfigure}
  \hfill
  \begin{subfigure}[h]{0.45\linewidth}
    \includegraphics[width=\textwidth]{figS4b.pdf}
    \caption{validation\label{fig:comparison-valid}}
  \end{subfigure}
  % \includegraphics[width=\textwidth]{fig/loss/train_valid_loss.png}
  \caption{BCE loss and the balanced loss on the training set (left panel) and validation set (right panel) plotted as a function of epochs.}
  \label{fig:comparison}
\end{figure}
\begin{figure}[h]
  %\centering
  \includegraphics[width=\textwidth]{figS5.pdf}
  \caption{Histograms of model beliefs for validation data when trained with the
    balanced loss. Histograms are stratified by training epochs. Blue denotes
    female samples (class $0$), orange denotes male samples (class $1$). This
    graphic is a direct analogue of~\autoref{fig:odirN_validation_histograms}
    for the balanced loss. }
  \label{fig:balanced-loss-valid-hist}
\end{figure}


\section*{S1 Bootstrap method}
\label{S1_bootstrap_method}


For a more thorough background on ideas related to and making use of
bootstrapping, refer to~\cite[$\S\,6.2$]{efron1994introduction}, from which this
section draws its main ideas.


Suppose that $x = (x_{1}, \ldots, x_{n})$ is a random sample, with
$x_{i} \sim \mathcal{F}, i \in [n]$, where $\mathcal{F}$ is a
distribution. Further suppose we wish to estimate a parameter of interest
$\theta = t(\mathcal{F})$ using the sample $x$, where $t$ is some mapping
yielding the ``true'' quantity $\theta$ corresponding to the distribution
$\mathcal{F}$. In order to estimate $\theta$, suppose we calculate
$\hat \theta := s(x)$ for a mapping $s$ that takes the random sample $x$ to a
quantity $\hat \theta$. For example, one might have
$s(x) := t(\hat{\mathcal{F}})$ where $\hat{\mathcal{F}}$ is the empirical
distribution constructed from $x$:
\begin{align*}
  \hat{\mathcal{F}} := \sum_{i\in [n]} \delta_{x_{i}}.
\end{align*}

In the present setting, we might have $x \in (\{0, 1\} \times [0, 1])^{n}$ with
$x_{i}, i \in [n]$ being the label for image $i$ and the classifier's
probability that image $i$ is class ``male''. Thus, $t$ gives the
$\AUC$ for the true distribution of images $\mathcal{F}$, and we
approximate the true distribution by computing $s(x) := \AUC(x)$ where
$\AUC$ is given in~\eqref{eq:def-auroc}.

Define a bootstrap sample of size $n$ by
$x^{*} := (x^{*}_{1}, \ldots, x^{*}_{n})$ where
$x^{*}_{i}\sim \hat{\mathcal{F}}$ are sampled with replacement from
$\hat{\mathcal{F}}$. $x^{*}$ is a randomized, resampled version of $x$. The idea
of bootstrapping is to evaluate the quality of $\hat \theta$ by analyzing the
distribution of $\hat \theta^{*} := s(x^{*})$.

It is worth noting that the bootstrap estimate of the standard error of a
statistic $\hat \theta$ is a plug-in estimate. Namely, the ideal bootstrap
estimate of the standard error of $\hat \theta$ is
$\mathrm{se}_{\hat{\mathcal{F}}}(\hat \theta^{*})$. As a recipe for the
so-called non-parametric bootstrap for the standard error of a statistic
$\hat \theta$:
\begin{enumerate}
\item Generate $(x^{* (b)})_{b=1}^{B}$ where each $x^{* (b)}$ has $n$ samples
  drawn from $\hat{\mathcal{F}}$;
\item Compute $\hat \theta^{*}(b) := s(x^{* (b)}), b \in [B]$;
\item Estimate $\mathrm{se}_{\mathcal{F}}(\hat \theta) \approx \widehat{\mathrm{se}}_{B}$
\end{enumerate}

\textbf{Note:} in this work, we do not estimate the standard error, but rather
quantiles. See~\citet{efron1994introduction, ghosh1984note, babu1986note} for
more on bootstrapping and bootstrapping quantiles, in particular.

\section*{S1 Parameter values}
\label{S1_parameter_values}

\subsection*{Runs D1--5}
\label{sec:pv-dovs-i}

Below, we list the parameter values used for the sex classification task using
the DOVS-i database. The same parameter settings were used for runs D1 through
D5.

\begin{adjustwidth}{-.5in}{.25in}
  \begin{minipage}[h]{\linewidth}
    \begin{multicols}{2}
      \begin{description}
      \item[Optimizer] \textbf{::}
        \begin{description}
        \item[method:] SGD 
        \item[learning rate:] $10^{-3}$ 
        \item[batch size:] $16$ 
        \item[weight decay:] $10^{-3}$ 
        \item[acceleration:] Nesterov 
        \item[momentum:] $0.9$
        \item[annealing:] $\mathtt{ExponentialLR}(0.99)$  
        \end{description}
      \item[Criterion] \textbf{::}
        \begin{description}
        \item[Max epochs:] $1000$
        \item[early stopping:] validation AUC
        \item[loss:] binary cross-entropy
        \item[class weights (F, M):] $(0.98, 1.02)$
        \end{description}
      \item[Network] \textbf{::}
        \begin{description}
        \item[base network:] ResNet-152
        \item[hidden layers:] $2048$
        \item[dropout probability:] $0.5$
        \end{description}
      \item[Transforms] \textbf{::}
        \begin{description}
        \item[Train] \textbf{::} 
\begin{verbatim}
ColorJitter(
    brightness=[0.95, 1.05], 
    contrast=[0.95, 1.05], 
    saturation=[0.95, 1.05], 
    hue=[-0.05, 0.05]
),
RandomHorizontalFlip(p=0.5),
RandomVerticalFlip(p=0.5),
Normalize(
    mean=[0.485, 0.456, 0.406], 
    std=[0.229, 0.224, 0.225]
)
\end{verbatim}
        \item[Val \& Test] \textbf{::} 
\begin{verbatim}
Normalize(
    mean=[0.485, 0.456, 0.406], 
    std=[0.229, 0.224, 0.225]
)
\end{verbatim}
          \vphantom{A}
        \end{description}
      \end{description}
    \end{multicols}
  \end{minipage}
\end{adjustwidth}


\clearpage
\subsection*{Runs N1--6}
\label{sec:pv-odir-n}

Below are the parameter values used in the sex classification task trained on
the ODIR-N database. The same parameter settings were used for runs N1 through
N6, except for the omission of channel normalization in the image preprocessing
transform for runs N1 through N3. In runs N1 through N3, the preprocessed images
were not normalized (using \texttt{transforms.Normalize}) before being fed into
the network. This is reflected in the description below. In runs N4 through N6,
normalization of the channels was applied (using \texttt{transforms.Normalize})
with the same mean and variance as that for DOVS-i and ODIR-C (\emph{cf.}
below). When the channel normalization was used, it was applied to training,
validation and test images alike, as the final transform before images were fed
into the network.


\begin{adjustwidth}{-.5in}{.25in}
  \begin{minipage}[h]{\linewidth}
    \begin{multicols}{2}
      \begin{description}
      \item[Optimizer] \textbf{::}
        \begin{description}
        \item[method:] SGD 
        \item[learning rate:] $10^{-3}$ 
        \item[batch size:] $16$ 
        \item[weight decay:] $10^{-3}$ 
        \item[acceleration:] Nesterov 
        \item[momentum:] $0.9$ 
        \item[annealing:] $\mathtt{ExponentialLR}(0.99)$  
        \end{description}
      \item[Criterion] \textbf{::}
        \begin{description}
        \item[Max epochs:] $1000$
        \item[early stopping:] validation AUC
        \item[loss:] binary cross-entropy
        \item[class weights (F, M):] $(0.91, 1.11)$
        \end{description}
      \item[Network] \textbf{::}
        \begin{description}
        \item[base network:] ResNet-152
        \item[hidden layers:] $1024$
        \item[dropout probability:] $0.3$
        \end{description}
      \item[Transforms] \textbf{::}
        \begin{description}
        \item[Train] \textbf{::} 
\begin{verbatim}
ColorJitter(
    brightness=[0.95, 1.05], 
    contrast=[0.95, 1.05], 
    saturation=[0.95, 1.05], 
    hue=[-0.05, 0.05]
),
RandomHorizontalFlip(p=0.5),
RandomVerticalFlip(p=0.5)
\end{verbatim}
        \end{description}
      \end{description}
    \end{multicols}
  \end{minipage}
\end{adjustwidth}

\clearpage
\subsection*{Runs C1--6}
\label{sec:pv-odir-c}

These are the parameter values for the sex classification task trained using the
ODIR-C database. The same parameters were used for runs C1 through C6.

\begin{adjustwidth}{-.5in}{.25in}
  \begin{minipage}[h]{\linewidth}
    \begin{multicols}{2}
      \begin{description}
      \item[Optimizer] \textbf{::}
        \begin{description}
        \item[method:] SGD 
        \item[learning rate:] $10^{-3}$ 
        \item[batch size:] $16$ 
        \item[weight decay:] $10^{-3}$ 
        \item[acceleration:] Nesterov 
        \item[momentum:] $0.9$ 
        \item[annealing:] $\mathtt{ExponentialLR}(0.99)$  
        \end{description}
      \item[Criterion] \textbf{::}
        \begin{description}
        \item[Max epochs:] $1000$
        \item[early stopping:] validation AUC
        \item[loss:] binary cross-entropy
        \item[class weights (F, M):] $(0.92, 1.10)$
        \end{description}
      \item[Network] \textbf{::}
        \begin{description}
        \item[base network:] ResNet-152
        \item[hidden layers:] $2048$
        \item[dropout probability:] $0.5$
        \end{description}
      \item[Transforms] \textbf{::}
        \begin{description}
        \item[Train] \textbf{::} 
\begin{verbatim}
ColorJitter(
    brightness=[0.95, 1.05], 
    contrast=[0.95, 1.05], 
    saturation=[0.95, 1.05], 
    hue=[-0.05, 0.05]
),
RandomHorizontalFlip(p=0.5),
RandomVerticalFlip(p=0.5),
Normalize(
    mean=[0.485, 0.456, 0.406], 
    std=[0.229, 0.224, 0.225]
)
\end{verbatim}
        \item[Val \& Test] \textbf{::} 
\begin{verbatim}
Normalize(
    mean=[0.485, 0.456, 0.406], 
    std=[0.229, 0.224, 0.225]
)
\end{verbatim}
          \vphantom{A}
        \end{description}
      \end{description}
    \end{multicols}
  \end{minipage}
\end{adjustwidth}

\clearpage
\subsection*{Runs E1--20}
\label{sec:pv-ensemble-dovs-ii}

In this section we include the parameter values used in the sex classification
task that used an ensemble of $10$ ResNet-152 models trained using the DOVS-ii
database. The same parameters were used for runs E1 through E20.

\begin{adjustwidth}{-.5in}{.25in}
  \begin{minipage}[h]{\linewidth}
    \begin{multicols}{2}
      \begin{description}
      \item[Optimizer] \textbf{::}
        \begin{description}
        \item[method:] SGD 
        \item[learning rate:] $10^{-3}$ 
        \item[batch size:] $16$ 
        \item[weight decay:] $10^{-3}$ 
        \item[acceleration:] Nesterov 
        \item[momentum:] $0.9$ 
        \item[annealing:] $\mathtt{ExponentialLR}(0.99)$  
        \end{description}
      \item[Criterion] \textbf{::}
        \begin{description}
        \item[Max epochs:] $1000$
        \item[early stopping:] validation AUC
        \item[loss:] binary cross-entropy
        \item[class weights (F, M):] $(0.98, 1.02)$
        \end{description}
      \item[Network] \textbf{::}
        \begin{description}
        \item[base network:] ResNet-152
        \item[hidden layers:] $2048$
        \item[dropout probability:] $0.5$
        \end{description}
      \item[Transforms] \textbf{::}
        \begin{description}
        \item[Train] \textbf{::} 
\begin{verbatim}
ColorJitter(
    brightness=[0.95, 1.05], 
    contrast=[0.95, 1.05], 
    saturation=[0.95, 1.05], 
    hue=[-0.05, 0.05]
),
RandomHorizontalFlip(p=0.5),
RandomVerticalFlip(p=0.5),
Normalize(
    mean=[0.485, 0.456, 0.406], 
    std=[0.229, 0.224, 0.225]
)
\end{verbatim}
        \item[Val \& Test] \textbf{::} 
\begin{verbatim}
Normalize(
    mean=[0.485, 0.456, 0.406], 
    std=[0.229, 0.224, 0.225]
)
\end{verbatim}
          \vphantom{A}
        \end{description}
      \end{description}
    \end{multicols}
  \end{minipage}
\end{adjustwidth}


\section*{S1 Data statistics}
\label{S1_data_statistics}

\subsection*{DOVS-i \& DOVS-ii}
\label{sec:dset-stats-dovs}

The original image sizes were $2392 \times 2048$. The images were resized to
$224 \times 224$, an image size that has been used for other image
classification tasks~\cite{he2016deep,howard2017mobilenets}. To perform the
resizing, the images were first resized to the nearest power of $2$ using a
discrete Haar wavelet transform~\cite{lee19_pywav}, and then resized to
$224 \times 224$ using bilinear intepolation \emph{via} a standard Python
package for image manipulation tasks~\cite{clark2015pillow}.

We note here that the DOVS-ii database is a superset of the DOVS-i database ---
a result of an additional round of data retrieval from the VGH
servers. Properties of and preprocessing for images in DOVS-i is the same as
that for DOVS-ii.

Patient statistics are summarized in~\autoref{fig:patient-stats}
and~\autoref{tab:patient-stats}. Histograms for age data appear
in~\autoref{fig:patient-stats} for DOVS-i (top) and DOVS-ii
(bottom). Descriptive statistics stratified by patient age and sex appear
in~\autoref{tab:patient-stats-dovs-i} for DOVS-i
and~\autoref{tab:patient-stats-dovs-ii} for DOVS-ii.
\begin{figure}[h]
  \centering
  \begin{flushleft}
    \textbf{DOVS-i}
  \end{flushleft}
  \includegraphics[width=\textwidth]{figS6a.pdf}
  \begin{flushleft}
    \textbf{DOVS-ii}
  \end{flushleft}
  \includegraphics[width=\textwidth]{figS6b.pdf}
  
  \caption{DOVS-i and DOVS-ii patient age statistics: phase-stratified
    density-style histograms representing the patient age distributions for each
    dataset.}
  \label{fig:patient-stats}
\end{figure}
\begin{table}[h!]
  \centering
    % DOVS-i age statistics
    \begin{subtable}{\linewidth}
      \begin{tabular}{llllllllll}
        \toprule
        {} & \multicolumn{3}{l}{train} & \multicolumn{3}{l}{val} & \multicolumn{3}{l}{test} \\
        {} &      F &      M &    $\cup$ &      F &      M &    $\cup$ &      F &      M &    $\cup$ \\
        \midrule
        min  &  $24$ &  $13$ &  $13$ &  $55$ &  $45$ &  $45$ &  $53$ &  $39$ &  $39$ \\
        max  &  $98$ &  $97$ &  $98$ &  $96$ &  $99$ &  $99$ &  $95$ &  $96$ &  $96$ \\
        mean &  $79.59$ &  $78.06$ &  $78.84$ &  $80.34$ &  $79.73$ &  $80.05$ &  $79.44$ &  $74.54$ &  $77.04$ \\
        st.dev. &  $11.76$ &  $10.96$ &  $11.40$ &  $~\,8.05$ &  $10.31$ &  $~\,9.18$ &  $~\,8.88$ &  $13.31$ &  $11.51$ \\
        \bottomrule
      \end{tabular}
      \caption{DOVS-i age statistics.\label{tab:patient-stats-dovs-i}}
    \end{subtable}
    \vskip6pt
    
    % DOVS-ii age statistics
    \begin{subtable}{\linewidth}
      \begin{tabular}{llllllllll}
        \toprule
        {} & \multicolumn{3}{l}{train} & \multicolumn{3}{l}{val} & \multicolumn{3}{l}{test} \\
        {} &      F &      M &    $\cup$ &      F &      M &    $\cup$ &      F &      M &    $\cup$ \\
        \midrule
        $\min$ &  $24$ &  $13$ &  $13$ &  $55$ &  $41$ &  $41$ &  $31$ &  $37$ &  $31$ \\
        $\max$ &  $98$ &  $99$ &  $99$ &  $97$ &  $95$ &  $97$ &  $97$ &  $97$ &  $97$ \\
        mean &  $80.17$ &  $79.18$ &  $79.68$ &  $82.93$ &  $79.36$ &  $81.17$ &  $79.58$ &  $78.60$ &  $79.10$ \\
        st.dev. &  $~\,9.60$ &  $~\,9.65$ &  $~\,9.63$ &  $~\,8.17$ &  $~\,9.73$ &  $~\,9.14$ &  $11.60$ &  $11.07$ &  $11.34$ \\
        \bottomrule
      \end{tabular}
      \caption{DOVS-ii age statistics.\label{tab:patient-stats-dovs-ii}}
    \end{subtable}
  \vskip6pt

  % ODIR-N, from compute_dataset_age_stats_odir.py
  \begin{subtable}{\linewidth}    
    \begin{tabular}{llllllllll}
      \toprule
      & \multicolumn{3}{l}{train} & \multicolumn{3}{l}{val} & \multicolumn{3}{l}{test} \\
              & F    & M    & $\cup$ & F    & M    & $\cup$ & F    & M    & $\cup$ \\
      \midrule
      min     & $~\,1$ & $17$   & $~\,1$ & $28$   & $25$   & $25$   & $22$   & $15$   & $15$   \\
      max     & $89$   & $89$   & $89$   & $85$   & $87$   & $87$   & $88$   & $91$   & $91$   \\
      mean    & $58.6$ & $56.4$ & $57.4$ & $59.3$ & $56.1$ & $57.6$ & $58.8$ & $55.7$ & $57.1$ \\
      st.dev. & $11.5$ & $11.0$ & $11.3$ & $10.6$ & $11.6$ & $11.3$ & $11.7$ & $11.5$ & $11.6$ \\
      \bottomrule
    \end{tabular}
    \caption{ODIR-N age statistics.\label{tab:odir-n-age-stats}}
  \end{subtable}
  \vskip6pt

  % ODIR-C, from compute_dataset_age_stats_odir.py
  \begin{subtable}{\linewidth}
    \begin{tabular}{llllllllll}
      \toprule
      & \multicolumn{3}{l}{train} & \multicolumn{3}{l}{val} & \multicolumn{3}{l}{test} \\
      & F & M & $\cup$ & F & M & $\cup$ & F & M & $\cup$ \\
      \midrule
      min     & $~\,1$ & $15$   & $~\,1$ & $~\,1$ & $17$   & $~\,1$ & $26$   & $31$   & $26$   \\
      max     & $87$   & $87$   & $87$   & $87$   & $82$   & $87$   & $82$   & $89$   & $89$   \\
      mean    & $58.1$ & $56.0$ & $57.0$ & $56.4$ & $54.2$ & $55.2$ & $58.9$ & $55.4$ & $57.0$ \\
      st.dev. & $10.9$ & $11.1$ & $11.0$ & $12.7$ & $10.5$ & $11.6$ & $10.2$ & $10.9$ & $10.7$ \\
      \bottomrule
    \end{tabular}
    \caption{ODIR-C age statistics.\label{tab:odir-c-age-stats}}
  \end{subtable}
  \caption{Patient age statistics: phase- and sex-stratified summary statistics
    for patient age within each dataset. The ``F'' columns correspond to
    statistics for female patients; ``M'', male patients; $\cup$, no
    stratification by sex. \label{tab:patient-stats}}
\end{table}

\subsection*{ODIR}
\label{sec:dset-stats-odir}

The ODIR database was curated by hosts of an online competition for machine
learning on ocular disease~\cite{odir-database}. This database contains 7000
annotated images from 3500 patients --- a left/right pair of images for each
patient in the database.

\subsection*{ODIR-N}
\label{sec:dset-stats-odir-n}

The ODIR-N variant of the ODIR database was curated by us. It was obtained by
subsampling the ODIR database, retaining only those eye images that were
``normal'' (\ie no adverse health condition annotation was present). After
subsampling of the database, the images were cropped to a bounding box about the
fundus image and downsampled to a size of $224 \times 224$ as described in
\nameref{sec:dset-stats-dovs}. Finally, the colour channels of the images were
adjusted using CLAHE~\cite{albumentations}. We coin as ODIR-N the resulting
dataset of $3098$ images from $1959$ individuals. The patients in this database
were randomly partitioned into three datasets for training, validation and test
sets, comprising $70\%$, $15\%$ and $15\%$ of the patients, respectively
(\emph{cf.}~\autoref{tab:odir-n-dset-stats}% \cite[Table 1]{berk2021dlri}
). See \autoref{tab:odir-n-age-stats} for patient age statistics stratified by
phase, with and without stratification by patient sex.


\subsection*{ODIR-C}
\label{sec:dset-stats-odir-c}

The ODIR-C database is a subset of the ODIR-N database, obtained by admitting or
omitting images through a quality vetting procedure. The train/val/test
partitions of the ODIR-C images are different than those of the ODIR-N
images. For example, it is very likely that there exist two images in the train
set of ODIR-N such that one resides in the train set of ODIR-C and the other in
the test set of ODIR-C. However, the proportions in each partition are the same
(\emph{cf}.~\autoref{tab:odir-c-dset-stats}). See \autoref{tab:odir-c-age-stats}
for patient age statistics stratified by phase, with and without stratification
by patient sex.

We now describe the vetting procedure, which effectively follows a combined
ruleset of those used by~\citet{gulshan2016development}
and~\citet{ting2017development}. Specifically, images from ODIR-N are admitted/omitted on the basis of the following items. 

\begin{enumerate}
\item Illumination: Is the image too dark, or too light? Are there dark areas or washed-out areas?
\item Image field definition: Does the primary field include the entire optic nerve head and macula? 
\item Artifacts: Is the image sufficiently free of artifacts (\eg dust spots,
  arc defects, and eyelash images)?
\item Validity: Is the image a valid ``retinal image''? \label{it:valid}
\item Compositeness: Is the image acquired from a single capture event with normal angle of view which provides a 30 to 50 degree image or was it
  composited? \label{it:composite}
\end{enumerate}
In the case of~\ref{it:valid}, a retinal image may be \emph{invalid}, for example, if there
is media opacity (such as cataracts). This exclusion is consistent
with~\citet{ting2017development}. Regarding~\ref{it:composite}, composite images were excluded
from ODIR-C.


\section*{S1 GGCAM plots}\new{}
\label{S1_ggcam}

In this section we present the indivdiual GGCAM and GGCAM-amp images
used to create the aggregate visualizations presented
in~\nameref{sec:results-guided-grad-cam}. Those for the ``Female'' eyes are in
\autoref{fig:female-ggcam}; those for ``Male'' eyes are in
\autoref{fig:male-ggcam}. Each model's classification for the given fundus
photo is displayed in each corresponding column heading.

\begin{figure}[h]
  \centering
  \begin{subfigure}{\linewidth}
    \includegraphics[width=\linewidth]{figS7ai.pdf}
    
    \includegraphics[width=\linewidth]{figS7aii.pdf}
    \caption{F227\_R\label{fig:ggcam-F227_79}}
  \end{subfigure}
  
  \begin{subfigure}{\linewidth}
    \includegraphics[width=\linewidth]{figS7bi.pdf}
    
    \includegraphics[width=\linewidth]{figS7bii.pdf}
    \caption{F22\_L\label{fig:ggcam-F22_95}}
  \end{subfigure}
  
  \caption{Individual Guided Grad-CAM and Guided Grad-CAM-amp images for two
    ``Female'' fundus photos.}
  \label{fig:female-ggcam}
\end{figure}
\begin{figure}[h]
  \centering
  \begin{subfigure}{\linewidth}
    \includegraphics[width=\linewidth]{figS8ai.pdf}

    \includegraphics[width=\linewidth]{figS8aii.pdf}
    \caption{M218\_L\label{fig:ggcam-M218_86}}
  \end{subfigure}

  \begin{subfigure}{\linewidth}
    \includegraphics[width=\linewidth]{figS8bi.pdf}

    \includegraphics[width=\linewidth]{figS8bii.pdf}
    \caption{M273\_R\label{fig:ggcam-M273_77}}
  \end{subfigure}
  \caption{Individual Guided Grad-CAM and Guided Grad-CAM-amp images for two
    ``Male'' fundus photos.}
  \label{fig:male-ggcam}
\end{figure}


\subsection*{GGCAM model development statistics}
\label{sec:s1-ggcam-model-devel-stats}

Here we include the model development statistics for the models used
to produce the GGCAM graphics in this section
and~\nameref{sec:results-guided-grad-cam}. As stated there, the procedure used
to train and validate the models was identical to the one described for
E1--E10. Thus, early stopping was again used to select the best epoch for each
run according to the validation {AUC}. The selected epoch and the validation
AUC, as well as the test AUC (scored on the DOVS-ii test partition), are
presented in~\autoref{tab:ggcam-model-devel-stats}. As is probable, in view of
the tests for confidence performed in \autoref{tab:conf-stats-ensemble}, the
validation and test AUC scores of these new six models are near to those of
E1--E10. We explicitly note here the assumption that it is reasonable to
expect the GGCAM results for these six models to similar to the ones one might
have obtained using E1--E10.
\begin{table}[h]
  \centering
  \begin{tabular}{cccc}
    \toprule
    \multirow{2}{*}{Model} & \multirow{2}{*}{Epoch} & \multicolumn{2}{c}{AUC} \\
                           &       & val    & test \\
    \midrule
    G1 & 44 & 0.759 & 0.679 \\
    G2 & 18 & 0.758 & 0.700 \\
    G3 & 19 & 0.750 & 0.687 \\
    G4 & 14 & 0.732 & 0.702 \\
    G5 & 10 & 0.743 & 0.698 \\
    G6 & 13 & 0.750 & 0.695 \\
    \bottomrule
  \end{tabular}
  \caption{Model development statistics for six DOVS-ii models
    G1--G6 trained for the purpose of Guided Grad-CAM
    visualizations. Columns from left to right: model name, epoch selected
    epoch by validation AUC, validation AUC and test AUC.}
  \label{tab:ggcam-model-devel-stats}
\end{table}


\subsection*{GGCAM normalization}
\label{sec:S1-ggcam-normalization}

The colour-range normalization for the GGCAMs in the leftmost column of each
subfigure in~\autoref{fig:mean-ggcam} is equal to the largest absolute value in
each row of \autoref{tab:ggcam-extrema} (as described
in~\nameref{sec:methods-visual-explanations}). For example, in the case of
F227\_R, if a channel at a pixel is plotted with a value of $1$, then
corresponding Guided Grad-CAM value in that channel is equal to $0.33$.
\begin{table}[h]
  \centering
  \begin{tabular}{lrr}
    \toprule
    base image      &  min  & max \\
    \midrule
    F227\_R & -0.30  & 0.33 \\ % F227\_79\_R
    F22\_L  & -0.47  & 0.28 \\ % F22\_95\_L
    M218\_L & -1.28  & 1.35 \\ % M218\_86\_L
    M273\_R & -0.72  & 1.56 \\ % M273\_77\_R
    \bottomrule
  \end{tabular}
  \caption{Guided Grad-CAM gradient extrema}
  \label{tab:ggcam-extrema}
\end{table}

\begin{thebibliography}{12}
\providecommand{\natexlab}[1]{#1}
\providecommand{\url}[1]{\texttt{#1}}
\providecommand{\urlprefix}{URL }

\bibitem[{He \emph{et~al.}(2016)He, Zhang, Ren and Sun}]{he2016deep}
He K, Zhang X, Ren S, Sun J. Deep residual learning for image recognition. In
  Proceedings of the IEEE Conference on Computer Vision and Pattern
  Recognition. p. 770--778.

\bibitem[{Paszke \emph{et~al.}(2017)Paszke, Gross, Chintala, Chanan, Yang,
  DeVito, Lin, Desmaison, Antiga and Lerer}]{paszke2017automatic}
Paszke A, Gross S, Chintala S, Chanan G, Yang E, DeVito Z, Lin Z, Desmaison A,
  Antiga L, Lerer A. Automatic differentiation in {PyTorch}. In NIPS Autodiff
  Workshop.

\bibitem[{Efron and Tibshirani(1994)}]{efron1994introduction}
Efron B, Tibshirani RJ. An introduction to the bootstrap. CRC press. 1994.

\bibitem[{Ghosh \emph{et~al.}(1984)Ghosh, Parr, Singh and Babu}]{ghosh1984note}
Ghosh M, Parr WC, Singh K, Babu GJ. A note on bootstrapping the sample median.
  The Annals of Statistics. 1984. 12(3):1130--1135.

\bibitem[{Babu(1986)}]{babu1986note}
Babu GJ. A note on bootstrapping the variance of sample quantile. Annals of the
  Institute of Statistical Mathematics. 1986. 38(3):439--443.

\bibitem[{Howard \emph{et~al.}(2017)Howard, Zhu, Chen, Kalenichenko, Wang,
  Weyand, Andreetto and Adam}]{howard2017mobilenets}
Howard AG, Zhu M, Chen B, Kalenichenko D, Wang W, Weyand T, Andreetto M, Adam
  H. Mobilenets: Efficient convolutional neural networks for mobile vision
  applications. arXiv preprint arXiv:1704.04861. 2017.

\bibitem[{Lee \emph{et~al.}(2019)Lee, Gommers, Waselewski, Wohlfahrt and
  O'Leary}]{lee19_pywav}
Lee G, Gommers R, Waselewski F, Wohlfahrt K, O'Leary A. Pywavelets: a python
  package for wavelet analysis. Journal of Open Source Software. 2019.
  4(36):1237.

\bibitem[{Clark(2015)}]{clark2015pillow}
Clark A. Pillow (pil fork) documentation. 2015.
\newline\url{https://buildmedia.readthedocs.org/media/pdf/pillow/latest/pillow.pdf}

\bibitem[{{Shanggong Medical Technology Co. Ltd.}(2019)}]{odir-database}
{Shanggong Medical Technology Co Ltd}. Peking university international
  competition on ocular disease intelligent recognition.
  \url{https://odir2019.grand-challenge.org}. 2019.

\bibitem[{Buslaev \emph{et~al.}(2020)Buslaev, Iglovikov, Khvedchenya, Parinov,
  Druzhinin and Kalinin}]{albumentations}
Buslaev A, Iglovikov VI, Khvedchenya E, Parinov A, Druzhinin M, Kalinin AA.
  Albumentations: fast and flexible image augmentations. Information. 2020.
  11(2):125.

\bibitem[{Gulshan \emph{et~al.}(2016)Gulshan, Peng, Coram, Stumpe, Wu,
  Narayanaswamy, Venugopalan, Widner, Madams, Cuadros
  \emph{et~al.}}]{gulshan2016development}
Gulshan V, Peng L, Coram M, Stumpe MC, Wu D, Narayanaswamy A, Venugopalan S,
  Widner K, Madams T, Cuadros J, et~al.. Development and validation of a deep
  learning algorithm for detection of diabetic retinopathy in retinal fundus
  photographs. Jama. 2016. 316(22):2402--2410.

\bibitem[{Ting \emph{et~al.}(2017)Ting, Cheung, Lim, Tan, Quang, Gan, Hamzah,
  Garcia-Franco, San~Yeo, Lee \emph{et~al.}}]{ting2017development}
Ting DSW, Cheung CYL, Lim G, Tan GSW, Quang ND, Gan A, Hamzah H, Garcia-Franco
  R, San~Yeo IY, Lee SY, et~al.. Development and validation of a deep learning
  system for diabetic retinopathy and related eye diseases using retinal images
  from multiethnic populations with diabetes. Jama. 2017. 318(22):2211--2223.

\end{thebibliography}

\end{document}


%%% Local Variables:
%%% mode: latex
%%% TeX-master: t
%%% reftex-default-bibliography: ("dlri.bib")
%%% End:
