# Supplementary material for: Learning from small data: Classifying sex from retinal images via deep learning
Source: PLoS One. 2023 Aug 3;18(8):e0289211. doi: 10.1371/journal.pone.0289211 (PMC10399793; doi:10.1371/journal.pone.0289211)
Supplement: S8 Fig — (ZIP) [file pone.0289211.s009.zip]

Archive with 4 entries (4 files):
- figS8ai.pdf
- figS8aii.pdf
- figS8bi.pdf
- figS8bii.pdf
